# Supplementary material for: Establishment and application of a TaqMan-based multiplex real-time PCR for simultaneous detection of three porcine diarrhea viruses
Source: Front Microbiol. 2024 Apr 16;15:1380849. doi: 10.3389/fmicb.2024.1380849 (PMC11058560; doi:10.3389/fmicb.2024.1380849)
Supplement: Supplementary file 1 [file Table_1.xlsx]

## Sheet: Sheet1
Table S1 The detection results of 30 diarrhea samples using the commercial singleplex real-time PCR detection kit and the mutiplex real-time PCR assay in this study
Sample	Multiplex Real-Time PCR Assay			Commercial Singleplex Real-Time PCR Detection Kit
	PEDV	PoRV	PDCoV	PEDV	PoRV	PDCoV
1	+	+	-	+	+	-
2	-	+	-	-	+	-
3	-	+	-	-	+	-
4	+	+	-	+	+	-
5	-	+	-	-	+	-
6	-	+	-	-	+	-
7	-	+	-	-	+	-
8	-	+	-	-	+	-
9	+	+	-	+	+	-
10	+	+	-	+	+	-
11	-	+	-	-	+	-
12	-	+	-	-	+	-
13	-	+	+	-	+	+
14	+	+	+	+	+	+
15	+	+	+	+	+	+
16	-	-	+	-	-	+
17	+	-	+	+	-	+
18	+	-	+	+	-	+
19	+	-	+	+	-	+
20	-	-	+	-	-	+
21	+	-	+	+	-	+
22	+	-	-	+	-	-
23	+	-	-	+	-	-
24	+	-	-	+	-	-
25	-	+	-	-	+	-
26	+	+	+	+	+	+
27	-	+	+	-	+	+
28	+	+	-	+	+	-
29	+	+	+	+	+	+
30	-	+	-	-	+	-
